# Supplementary material for: Designation of a neotype for Enteromiuspallidus (Smith, 1841), an endemic cyprinid minnow from the Cape Fold Ecoregion, South Africa
Source: Zookeys. 2019 May 20;848:103–18. doi: 10.3897/zookeys.848.32211 (PMC6536486; doi:10.3897/zookeys.848.32211)
Supplement: XML Treatment for Enteromius pallidus [file zookeys.848.32211-treatment1.xml]

<!DOCTYPE tp:taxon-treatment
  PUBLIC "-//TaxonX//DTD Taxonomic Treatment Publishing DTD v0 20100105//EN" "tax-treatment-NSO.dtd">
<tp:taxon-treatment xmlns:tp="http://www.plazi.org/taxpub"><tp:treatment-meta><kwd-group><label>Taxon classification</label><kwd><named-content xmlns:xlink="http://www.w3.org/1999/xlink" content-type="kingdom">Animalia</named-content></kwd><kwd><named-content xmlns:xlink="http://www.w3.org/1999/xlink" content-type="order">Cypriniformes</named-content></kwd><kwd><named-content xmlns:xlink="http://www.w3.org/1999/xlink" content-type="family">Cyprinidae</named-content></kwd></kwd-group><mixed-citation publication-type="journal"><person-group><name><surname>Martin</surname><given-names>Melissa B.</given-names></name><name><surname>Chakona</surname><given-names>Albert</given-names></name></person-group><article-title>Designation of a neotype for <italic><tp:taxon-name><tp:taxon-name-part taxon-name-part-type="genus" reg="Enteromius">Enteromius</tp:taxon-name-part><tp:taxon-name-part taxon-name-part-type="species" reg="pallidus">pallidus</tp:taxon-name-part></tp:taxon-name></italic> (Smith, 1841), an endemic cyprinid minnow from the Cape Fold Ecoregion, South Africa</article-title><source>Zookeys</source><day>20</day><month>5</month><year>2019</year><volume>848</volume><fpage>103</fpage><lpage>118</lpage><pub-id pub-id-type="doi">10.3897/zookeys.848.32211</pub-id></mixed-citation></tp:treatment-meta><tp:nomenclature><tp:taxon-name>
            <tp:taxon-name-part taxon-name-part-type="genus" reg="Enteromius">Enteromius</tp:taxon-name-part>
            <tp:taxon-name-part taxon-name-part-type="species" reg="pallidus">pallidus</tp:taxon-name-part>
          </tp:taxon-name><tp:taxon-authority>(Smith, 1841)</tp:taxon-authority><xref ref-type="fig" rid="F3">Figs 3</xref><xref ref-type="fig" rid="F4">, 4</xref><tp:nomenclature-citation-list><tp:nomenclature-citation><tp:taxon-name><tp:taxon-name-part taxon-name-part-type="genus" reg="Barbus">Barbus</tp:taxon-name-part> (<tp:taxon-name-part taxon-name-part-type="subgenus" reg="Pseudobarbus">Pseudobarbus</tp:taxon-name-part>) <tp:taxon-name-part taxon-name-part-type="species" reg="pallidus">pallidus</tp:taxon-name-part></tp:taxon-name><comment>Smith, 1841: no pagination, pl. 11 (fig. 2). Type locality: Defined in the original description as “various parts of the Cape Colony”, but it is likely to be the Baakens River which is closest to the former British Army base, Fort Fredrick, where Andrew Smith, who was an army surgeon, would have been based at the time when he described this species.</comment></tp:nomenclature-citation><tp:nomenclature-citation><tp:taxon-name>
                <tp:taxon-name-part taxon-name-part-type="genus" reg="Barbus">Barbus</tp:taxon-name-part>
                <tp:taxon-name-part taxon-name-part-type="species" reg="hemipleurogramma">hemipleurogramma</tp:taxon-name-part>
              </tp:taxon-name><comment>Boulenger, 1911, fig. 126. Type locality: Baakens River, Port Elizabeth, Cape Province, South Africa; <xref ref-type="bibr" rid="B5">Bertin and Estève 1948</xref>.</comment></tp:nomenclature-citation><tp:nomenclature-citation><tp:taxon-name>
                <tp:taxon-name-part taxon-name-part-type="genus" reg="Barbus">Barbus</tp:taxon-name-part>
                <tp:taxon-name-part taxon-name-part-type="species" reg="pallidus">pallidus</tp:taxon-name-part>
              </tp:taxon-name><comment>: <xref ref-type="bibr" rid="B2">Barnard 1943</xref>; <xref ref-type="bibr" rid="B29">Lévêque et al. 1984</xref>; <xref ref-type="bibr" rid="B39">Skelton 1993</xref>; <xref ref-type="bibr" rid="B17">Engelbrecht and van der Bank 1996</xref>; <xref ref-type="bibr" rid="B36">Seegers 1996</xref>, <xref ref-type="bibr" rid="B19">Farm 2000</xref>; <xref ref-type="bibr" rid="B40">Skelton 2001</xref>; <xref ref-type="bibr" rid="B30">Muller et al. 2015</xref>; <xref ref-type="bibr" rid="B14">Chakona et al. 2015</xref>.</comment></tp:nomenclature-citation><tp:nomenclature-citation><tp:taxon-name>
                <tp:taxon-name-part taxon-name-part-type="genus" reg="Enteromius">Enteromius</tp:taxon-name-part>
                <tp:taxon-name-part taxon-name-part-type="species" reg="pallidus">pallidus</tp:taxon-name-part>
              </tp:taxon-name><comment>: <xref ref-type="bibr" rid="B25">Hayes and Armbruster 2017</xref>.</comment></tp:nomenclature-citation></tp:nomenclature-citation-list></tp:nomenclature><tp:treatment-sec sec-type="material" id="SECID0EHMAT"><title>Material examined.</title><p><bold>Neotype</bold> (Fig. <xref ref-type="fig" rid="F3">3A, B</xref>): In compliance with Article 75.3.7, the neotype was deposited at the South African Institute for Aquatic Biodiversity (catalogue no. <named-content xmlns:xlink="http://www.w3.org/1999/xlink" content-type="dwc:institutional_code" xlink:type="simple">SAIAB</named-content> 207086) for future reference. The neotype is an adult female, 51.4 mm standard length (<abbrev xmlns:xlink="http://www.w3.org/1999/xlink" xlink:title="standard length" id="ABBRID0E3HAE" xlink:type="simple">SL</abbrev>), collected on 3 November 2018 by Albert Chakona, Wilbert Kadye and Melissa Martin using seine netting, Baakens River system at Targetklooff <!--PageBreak -->downstream of bridge on the road to Walmer, (<named-content xmlns:xlink="http://www.w3.org/1999/xlink" content-type="dwc:verbatimCoordinates" xlink:type="simple"><named-content content-type="geo-json" specific-use="{&#34;type&#34;:&#34;Point&#34;,&#34;coordinates&#34;:[25.594444,-33.970000]}" id="NCID0EFIAE" xlink:type="simple">33°58'12"S, 25°35'40"E</named-content></named-content>), altitude 20 m, Port Elizabeth, South Africa.</p><fig id="F3" position="float" orientation="portrait"><label>Figure 3.</label><caption><p>General body features and live (<bold>A</bold>) and alcohol preserved (<bold>B</bold>) coloration of the neotype of <italic><tp:taxon-name><tp:taxon-name-part taxon-name-part-type="genus" reg="Enteromius">Enteromius</tp:taxon-name-part><tp:taxon-name-part taxon-name-part-type="species" reg="pallidus">pallidus</tp:taxon-name-part></tp:taxon-name></italic> (<named-content xmlns:xlink="http://www.w3.org/1999/xlink" content-type="dwc:institutional_code" xlink:type="simple">SAIAB</named-content> 207086), a gravid adult female. Scale bar: 10 mm.</p></caption><graphic xmlns:xlink="http://www.w3.org/1999/xlink" xlink:href="zookeys-848-103-g003.jpg" position="float" orientation="portrait" xlink:type="simple" id="oo_302932.jpg"/></fig><p><bold>Additional material.</bold> South Africa: Port Elizabeth: <named-content xmlns:xlink="http://www.w3.org/1999/xlink" content-type="dwc:institutional_code" xlink:type="simple">SAIAB</named-content> 207084, (<italic>n</italic>= 6; 2 adult females, 1 adult male, 4 sub-adults), 17.1–36.1 mm standard length (<abbrev xmlns:xlink="http://www.w3.org/1999/xlink" xlink:title="standard length" id="ABBRID0E3JAE" xlink:type="simple">SL</abbrev>), collection details similar to neotype (Fig. <xref ref-type="fig" rid="F4">4A–D</xref>).</p><fig id="F4" position="float" orientation="portrait"><label>Figure 4.</label><caption><p>General body features and live (<bold>A</bold>) and alcohol preserved (<bold>B</bold>) coloration of a mature breeding male <italic><tp:taxon-name><tp:taxon-name-part taxon-name-part-type="genus" reg="Enteromius">E.</tp:taxon-name-part><tp:taxon-name-part taxon-name-part-type="species" reg="pallidus">pallidus</tp:taxon-name-part></tp:taxon-name></italic> (<bold>A, B</bold><named-content xmlns:xlink="http://www.w3.org/1999/xlink" content-type="dwc:institutional_code" xlink:type="simple">SAIAB</named-content> 207084), and live (<bold>C</bold>) and alcohol preserved (<bold>D</bold>) coloration of an unsexed sub-adult (<named-content xmlns:xlink="http://www.w3.org/1999/xlink" content-type="dwc:institutional_code" xlink:type="simple">SAIAB</named-content> 207084). Scale bar: 10 mm.</p></caption><graphic xmlns:xlink="http://www.w3.org/1999/xlink" xlink:href="zookeys-848-103-g004.jpg" position="float" orientation="portrait" xlink:type="simple" id="oo_302933.jpg"/></fig><p>South Africa: Eastern Cape: Port Elizabeth: <named-content xmlns:xlink="http://www.w3.org/1999/xlink" content-type="dwc:institutional_code" xlink:type="simple">SAIAB</named-content> 200091; (n=38 juveniles and sub-adults, 17.1–36.1 mm standard length (<abbrev xmlns:xlink="http://www.w3.org/1999/xlink" xlink:title="standard length" id="ABBRID0EAMAE" xlink:type="simple">SL</abbrev>), collected from the Baakens river on 4<sup>th</sup> April 2014 by Albert Chakona and Roger Bills downstream of low water bridge on the road to Green Acres, (<named-content xmlns:xlink="http://www.w3.org/1999/xlink" content-type="dwc:verbatimCoordinates" xlink:type="simple"><named-content content-type="geo-json" specific-use="{&#34;type&#34;:&#34;Point&#34;,&#34;coordinates&#34;:[25.560222,-33.957806]}" id="NCID0EJMAE" xlink:type="simple">33°57'28.1"S, 25°33'36.8"E</named-content></named-content>).</p><p>South Africa: Eastern Cape: Port Elizabeth: <named-content xmlns:xlink="http://www.w3.org/1999/xlink" content-type="dwc:institutional_code" xlink:type="simple">SAIAB</named-content> 127772; (n=2 gravid females, 46.8 and 47.6 mm standard length (<abbrev xmlns:xlink="http://www.w3.org/1999/xlink" xlink:title="standard length" id="ABBRID0EYMAE" xlink:type="simple">SL</abbrev>), collected on 22 October 1981 by D. Heard from the Baakens River system, (<named-content xmlns:xlink="http://www.w3.org/1999/xlink" content-type="dwc:verbatimCoordinates" xlink:type="simple"><named-content content-type="geo-json" specific-use="{&#34;type&#34;:&#34;Point&#34;,&#34;coordinates&#34;:[25.616667,-33.966667]}" id="NCID0E6MAE" xlink:type="simple">33°58'S, 25°37'E</named-content></named-content>).</p></tp:treatment-sec><tp:treatment-sec sec-type="Neotype designation for Enteromius pallidus (Smith, 1841)" id="SECID0EHNEO"><title>Neotype designation for <italic><tp:taxon-name><tp:taxon-name-part taxon-name-part-type="genus" reg="Enteromius">Enteromius</tp:taxon-name-part><tp:taxon-name-part taxon-name-part-type="species" reg="pallidus">pallidus</tp:taxon-name-part></tp:taxon-name></italic> (Smith, 1841).</title><p>The generic status of the diploid <tp:taxon-name><tp:taxon-name-part taxon-name-part-type="tribe">Smiliogastrini</tp:taxon-name-part></tp:taxon-name> minnows, currently placed in <italic><tp:taxon-name><tp:taxon-name-part taxon-name-part-type="genus" reg="Enteromius">Enteromius</tp:taxon-name-part></tp:taxon-name></italic>, is the subject of ongoing investigation because this genus is polyphyletic (<xref ref-type="bibr" rid="B47">Yang et al. 2015</xref>, <xref ref-type="bibr" rid="B33">Ren and Mayden 2016</xref><!--PageBreak --><!--PageBreak -->, <xref ref-type="bibr" rid="B25">Hayes and Armbruster 2017</xref>). Detailed revision of the taxonomic statuses of the species belonging to this genus is plagued by a number of challenges, particularly similar body morphology, ambiguous type locality details and lack of extant type material for a number of species. This hinders accurate resolution of species identities, resulting in exaggerated geographic distribution ranges for many of the species (see Skelton, 2001). Without primary type specimens and better resolution of species identities and their distribution ranges, it would be difficult to resolve the bigger questions of the generic status and relationships of diploid smiliogastrins. Within southern Africa, a number of species in the genus <italic><tp:taxon-name><tp:taxon-name-part taxon-name-part-type="genus" reg="Enteromius">Enteromius</tp:taxon-name-part></tp:taxon-name></italic> are in need of taxonomic revision as many are perceived to have broad geographic ranges, such as the case of <italic><tp:taxon-name><tp:taxon-name-part taxon-name-part-type="genus" reg="Enteromius">E.</tp:taxon-name-part><tp:taxon-name-part taxon-name-part-type="species" reg="pallidus">pallidus</tp:taxon-name-part></tp:taxon-name></italic>. There are no extant types for this species, the illustration does not provide clear diagnostic characters to objectively associate it with <italic><tp:taxon-name><tp:taxon-name-part taxon-name-part-type="genus" reg="Enteromius">E.</tp:taxon-name-part><tp:taxon-name-part taxon-name-part-type="species" reg="pallidus">pallidus</tp:taxon-name-part></tp:taxon-name></italic> or for comparisons with other species, and the species has a vague type locality description. The designation of a neotype is therefore essential to facilitate ongoing taxonomic revision of the “goldie barb” complex in southern Africa and for the broader evaluation of the phylogenetic relationships and generic placements of <italic><tp:taxon-name><tp:taxon-name-part taxon-name-part-type="genus" reg="Enteromius">Enteromius</tp:taxon-name-part></tp:taxon-name></italic> species across the African continent. There is therefore an explicit need for the designation of a neotype (Art. 75.3 of ICZN).</p><p><bold>All qualifying conditions (Art. 75.3 of ICZN) are met.</bold> The neotype is designated to clarify the taxonomic status of the species (Art. 75.3.1). <italic><tp:taxon-name><tp:taxon-name-part taxon-name-part-type="genus" reg="Enteromius">Enteromius</tp:taxon-name-part><tp:taxon-name-part taxon-name-part-type="species" reg="pallidus">pallidus</tp:taxon-name-part></tp:taxon-name></italic> was described by Smith, who provided an illustration for a specimen with a brief description of the colour and form of the species, and a vague type locality defined as “clear streams in various parts of the Cape colony”. Although Smith provided an illustration, there is no evidence within the text that he established a holotype or any expression of the equivalent. In compliance with Article 75.3.4 of the ICZN, the authors conducted a comprehensive search for the types, and it was established that extant types for <italic><tp:taxon-name><tp:taxon-name-part taxon-name-part-type="genus" reg="Enteromius">E.</tp:taxon-name-part><tp:taxon-name-part taxon-name-part-type="species" reg="pallidus">pallidus</tp:taxon-name-part></tp:taxon-name></italic> are unlikely to be in existence. This was based on correspondences with Prof. Paul Skelton at the South African Institute for Aquatic Biodiversity (<named-content xmlns:xlink="http://www.w3.org/1999/xlink" content-type="dwc:institutional_code" xlink:type="simple">SAIAB</named-content>), who confirmed that he examined and measured all the types of southern African freshwater fishes in 1981 at the <named-content xmlns:xlink="http://www.w3.org/1999/xlink" xlink:type="simple" content-type="institution" xlink:href="http://grbio.org/institution/museum-natural-history" id="NCID0EWQAE">British Museum of Natural History</named-content> (<named-content xmlns:xlink="http://www.w3.org/1999/xlink" content-type="dwc:institutional_code" xlink:type="simple">BMNH</named-content>). He searched for Smith’s <italic><tp:taxon-name><tp:taxon-name-part taxon-name-part-type="genus" reg="Barbus">Barbus</tp:taxon-name-part><tp:taxon-name-part taxon-name-part-type="species" reg="pallidus">pallidus</tp:taxon-name-part></tp:taxon-name></italic> but found no trace of any record or specimen(s). The authors also contacted the curator at the British Museum, James Maclaine, who indicated that Andrew Smith’s types of <italic><tp:taxon-name><tp:taxon-name-part taxon-name-part-type="genus" reg="Enteromius">E.</tp:taxon-name-part><tp:taxon-name-part taxon-name-part-type="species" reg="pallidus">pallidus</tp:taxon-name-part></tp:taxon-name></italic> are not at the <abbrev xmlns:xlink="http://www.w3.org/1999/xlink" content-type="institution" xlink:title="British Museum of Natural History" id="ABBRID0E1RAE" xlink:type="simple">BMNH</abbrev>. While according to Article 73.1.4, <xref ref-type="bibr" rid="B42">Smith’s (1841)</xref> illustration would be considered to represent the holotype of <italic><tp:taxon-name><tp:taxon-name-part taxon-name-part-type="genus" reg="Enteromius">E.</tp:taxon-name-part><tp:taxon-name-part taxon-name-part-type="species" reg="pallidus">pallidus</tp:taxon-name-part></tp:taxon-name></italic>, unfortunately the illustration does not provide clear details to extract diagnostic features for the species.</p><p>In compliance with Articles 75.3.2 and 75.3.3, a diagnosis, redescription, and comparison of <italic><tp:taxon-name><tp:taxon-name-part taxon-name-part-type="genus" reg="Enteromius">E.</tp:taxon-name-part><tp:taxon-name-part taxon-name-part-type="species" reg="pallidus">pallidus</tp:taxon-name-part></tp:taxon-name></italic> and the other congeners in southern Africa are presented below. Following <xref ref-type="bibr" rid="B2">Barnard (1943)</xref>, the original specimens used for the description of <italic><tp:taxon-name><tp:taxon-name-part taxon-name-part-type="genus" reg="Enteromius">E.</tp:taxon-name-part><tp:taxon-name-part taxon-name-part-type="species" reg="pallidus">pallidus</tp:taxon-name-part></tp:taxon-name></italic> could have come from a river system near Port Elizabeth, probably the Baakens River. We therefore chose a specimen from the Baakens River system for the neotype designation (in compliance with Article 75.3.6), because it is closest to the 1820’s British army camp (Fort Frederick), where Andrew Smith is likely to have been based during the time when he made the description.</p><!--PageBreak --></tp:treatment-sec><tp:treatment-sec sec-type="diagnosis" id="SECID0EHTAE"><title>Diagnosis.</title><p><italic><tp:taxon-name><tp:taxon-name-part taxon-name-part-type="genus" reg="Enteromius">Enteromius</tp:taxon-name-part><tp:taxon-name-part taxon-name-part-type="species" reg="pallidus">pallidus</tp:taxon-name-part></tp:taxon-name></italic> can be identified by the slightly convex dorsal surface; posterior barbel 2.0 to 3.0 times the length of anterior barbel; a slightly prominent snout; an incomplete lateral line; deep translucent light brown to golden sheen with the presence of irregular and scattered spots in mature adults; and the presence of 3–7 bold spots above the lateral line in juveniles and sub-adults.</p></tp:treatment-sec><tp:treatment-sec sec-type="comparisons" id="SECID0E1TAE"><title>Comparison with congeners in southern Africa.</title><p>The species belongs to the group of <italic><tp:taxon-name><tp:taxon-name-part taxon-name-part-type="genus" reg="Enteromius">Enteromius</tp:taxon-name-part></tp:taxon-name></italic> species in southern Africa that is characterised by a simple and flexible unbranched primary dorsal fin ray. Distinguished from <italic><tp:taxon-name><tp:taxon-name-part taxon-name-part-type="genus" reg="Enteromius">E.</tp:taxon-name-part><tp:taxon-name-part taxon-name-part-type="species" reg="amatolicus">amatolicus</tp:taxon-name-part></tp:taxon-name></italic> (Skelton, 1990), <italic><tp:taxon-name><tp:taxon-name-part taxon-name-part-type="genus" reg="Enteromius">E.</tp:taxon-name-part><tp:taxon-name-part taxon-name-part-type="species" reg="anoplus">anoplus</tp:taxon-name-part></tp:taxon-name></italic> (Weber, 1897), <italic><tp:taxon-name><tp:taxon-name-part taxon-name-part-type="genus" reg="Enteromius">E.</tp:taxon-name-part><tp:taxon-name-part taxon-name-part-type="species" reg="annectens">annectens</tp:taxon-name-part></tp:taxon-name></italic> (Gilchrist &amp; Thompson, 1917), <italic><tp:taxon-name><tp:taxon-name-part taxon-name-part-type="genus" reg="Enteromius">E.</tp:taxon-name-part><tp:taxon-name-part taxon-name-part-type="species" reg="toppini">toppini</tp:taxon-name-part></tp:taxon-name></italic> (Boulenger, 1916) and <italic><tp:taxon-name><tp:taxon-name-part taxon-name-part-type="genus" reg="Enteromius">E.</tp:taxon-name-part><tp:taxon-name-part taxon-name-part-type="species" reg="radiatus">radiatus</tp:taxon-name-part></tp:taxon-name></italic> (Peters, 1853) by possession of two pairs of prominent and long barbels (<italic>vs</italic> single pair and/or minute oral barbels in other species). Distinguished from <italic><tp:taxon-name><tp:taxon-name-part taxon-name-part-type="genus" reg="Enteromius">E.</tp:taxon-name-part><tp:taxon-name-part taxon-name-part-type="species" reg="lineomaculatus">lineomaculatus</tp:taxon-name-part></tp:taxon-name></italic> (Boulenger, 1903), <italic><tp:taxon-name><tp:taxon-name-part taxon-name-part-type="genus" reg="Enteromius">E.</tp:taxon-name-part><tp:taxon-name-part taxon-name-part-type="species" reg="viviparus">viviparus</tp:taxon-name-part></tp:taxon-name></italic> (Weber, 1897) and <italic><tp:taxon-name><tp:taxon-name-part taxon-name-part-type="genus" reg="Enteromius">E.</tp:taxon-name-part><tp:taxon-name-part taxon-name-part-type="species" reg="unitaeniatus">unitaeniatus</tp:taxon-name-part></tp:taxon-name></italic> (Günther, 1867) by absence of distinct chevron markings on the lateral line (<italic>vs</italic> presence of conspicuous chevron markings on the lateral line in the other three species), and from <italic><tp:taxon-name><tp:taxon-name-part taxon-name-part-type="genus" reg="Enteromius">E.</tp:taxon-name-part><tp:taxon-name-part taxon-name-part-type="species" reg="bifrenatus">bifrenatus</tp:taxon-name-part></tp:taxon-name></italic> (Fowler, 1935) by absence of a distinct lateral stripe and absence of black tubular markings around lateral line pores (<italic>vs</italic> presence in <italic><tp:taxon-name><tp:taxon-name-part taxon-name-part-type="genus" reg="Enteromius">E.</tp:taxon-name-part><tp:taxon-name-part taxon-name-part-type="species" reg="bifrenatus">bifrenatus</tp:taxon-name-part></tp:taxon-name></italic>). Distinguished from <italic><tp:taxon-name><tp:taxon-name-part taxon-name-part-type="genus" reg="Enteromius">E.</tp:taxon-name-part><tp:taxon-name-part taxon-name-part-type="species" reg="anoplus">anoplus</tp:taxon-name-part></tp:taxon-name></italic>, <italic><tp:taxon-name><tp:taxon-name-part taxon-name-part-type="genus" reg="Enteromius">E.</tp:taxon-name-part><tp:taxon-name-part taxon-name-part-type="species" reg="amatolicus">amatolicus</tp:taxon-name-part></tp:taxon-name></italic>, <italic><tp:taxon-name><tp:taxon-name-part taxon-name-part-type="genus" reg="Enteromius">E.</tp:taxon-name-part><tp:taxon-name-part taxon-name-part-type="species" reg="annectens">annectens</tp:taxon-name-part></tp:taxon-name></italic>, <italic><tp:taxon-name><tp:taxon-name-part taxon-name-part-type="genus" reg="Enteromius">E.</tp:taxon-name-part><tp:taxon-name-part taxon-name-part-type="species" reg="unitaeniatus">unitaeniatus</tp:taxon-name-part></tp:taxon-name></italic>, <italic><tp:taxon-name><tp:taxon-name-part taxon-name-part-type="genus" reg="Enteromius">E.</tp:taxon-name-part><tp:taxon-name-part taxon-name-part-type="species" reg="bifrenatus">bifrenatus</tp:taxon-name-part></tp:taxon-name></italic>, <italic><tp:taxon-name><tp:taxon-name-part taxon-name-part-type="genus" reg="Enteromius">E.</tp:taxon-name-part><tp:taxon-name-part taxon-name-part-type="species" reg="gurneyi">gurneyi</tp:taxon-name-part></tp:taxon-name></italic> (Günther, 1868), <italic><tp:taxon-name><tp:taxon-name-part taxon-name-part-type="genus" reg="Enteromius">E.</tp:taxon-name-part><tp:taxon-name-part taxon-name-part-type="species" reg="motebensis">motebensis</tp:taxon-name-part></tp:taxon-name></italic> (Steindachner, 1894), <italic><tp:taxon-name><tp:taxon-name-part taxon-name-part-type="genus" reg="Enteromius">E.</tp:taxon-name-part><tp:taxon-name-part taxon-name-part-type="species" reg="radiatus">radiatus</tp:taxon-name-part></tp:taxon-name></italic>, <italic><tp:taxon-name><tp:taxon-name-part taxon-name-part-type="genus" reg="Enteromius">E.</tp:taxon-name-part><tp:taxon-name-part taxon-name-part-type="species" reg="toppini">toppini</tp:taxon-name-part></tp:taxon-name></italic>, <italic><tp:taxon-name><tp:taxon-name-part taxon-name-part-type="genus" reg="Enteromius">E.</tp:taxon-name-part><tp:taxon-name-part taxon-name-part-type="species" reg="treurensis">treurensis</tp:taxon-name-part></tp:taxon-name></italic> (Groenewald, 1958) and <italic><tp:taxon-name><tp:taxon-name-part taxon-name-part-type="genus" reg="Enteromius">E.</tp:taxon-name-part><tp:taxon-name-part taxon-name-part-type="species" reg="viviparus">viviparus</tp:taxon-name-part></tp:taxon-name></italic> by the presence of scattered black spots on the body, particularly in juveniles (<italic>vs</italic> absence of scattered black spots in the other species). Lateral pigmentation pattern of <italic><tp:taxon-name><tp:taxon-name-part taxon-name-part-type="genus" reg="Enteromius">E.</tp:taxon-name-part><tp:taxon-name-part taxon-name-part-type="species" reg="pallidus">pallidus</tp:taxon-name-part></tp:taxon-name></italic> is closely similar to that of <italic><tp:taxon-name><tp:taxon-name-part taxon-name-part-type="genus" reg="Enteromius">E.</tp:taxon-name-part><tp:taxon-name-part taxon-name-part-type="species" reg="brevipinnis">brevipinnis</tp:taxon-name-part></tp:taxon-name></italic> and <italic><tp:taxon-name><tp:taxon-name-part taxon-name-part-type="genus" reg="Enteromius">E.</tp:taxon-name-part><tp:taxon-name-part taxon-name-part-type="species" reg="neefi">neefi</tp:taxon-name-part></tp:taxon-name></italic> (Greenwood, 1962), but it is distinguished from these two species by having an incomplete lateral line (<italic>vs</italic> complete lateral line in both <italic><tp:taxon-name><tp:taxon-name-part taxon-name-part-type="genus" reg="Enteromius">E.</tp:taxon-name-part><tp:taxon-name-part taxon-name-part-type="species" reg="neefi">neefi</tp:taxon-name-part></tp:taxon-name></italic> and <italic><tp:taxon-name><tp:taxon-name-part taxon-name-part-type="genus" reg="Enteromius">E.</tp:taxon-name-part><tp:taxon-name-part taxon-name-part-type="species" reg="brevipinnis">brevipinnis</tp:taxon-name-part></tp:taxon-name></italic>). <italic><tp:taxon-name><tp:taxon-name-part taxon-name-part-type="genus" reg="Enteromius">Enteromius</tp:taxon-name-part><tp:taxon-name-part taxon-name-part-type="species" reg="pallidus">pallidus</tp:taxon-name-part></tp:taxon-name></italic> is further separated from <italic><tp:taxon-name><tp:taxon-name-part taxon-name-part-type="genus" reg="Enteromius">E.</tp:taxon-name-part><tp:taxon-name-part taxon-name-part-type="species" reg="neefi">neefi</tp:taxon-name-part></tp:taxon-name></italic> by absence of wavy lines along the scale rows (<italic>vs.</italic> presence of conspicuous wavy lines along the scale rows in <italic><tp:taxon-name><tp:taxon-name-part taxon-name-part-type="genus" reg="Enteromius">E.</tp:taxon-name-part><tp:taxon-name-part taxon-name-part-type="species" reg="neefi">neefi</tp:taxon-name-part></tp:taxon-name></italic>), and from <italic><tp:taxon-name><tp:taxon-name-part taxon-name-part-type="genus" reg="Enteromius">E.</tp:taxon-name-part><tp:taxon-name-part taxon-name-part-type="species" reg="brevipinnis">brevipinnis</tp:taxon-name-part></tp:taxon-name></italic> by lack of black pigmentation around the borders of the scales (<italic>vs</italic> presence of distinct black pigmentation around the scales in <italic><tp:taxon-name><tp:taxon-name-part taxon-name-part-type="genus" reg="Enteromius">E.</tp:taxon-name-part><tp:taxon-name-part taxon-name-part-type="species" reg="brevipinnis">brevipinnis</tp:taxon-name-part></tp:taxon-name></italic>, giving a mesh-like pattern on the lateral side of the fish).</p><p>Figures <xref ref-type="fig" rid="F3">3</xref>, <xref ref-type="fig" rid="F4">4</xref> show the general body features of <italic><tp:taxon-name><tp:taxon-name-part taxon-name-part-type="genus" reg="Enteromius">E.</tp:taxon-name-part><tp:taxon-name-part taxon-name-part-type="species" reg="pallidus">pallidus</tp:taxon-name-part></tp:taxon-name></italic> as an adult female (neotype), adult male and juvenile. Morphometric and meristic data for the neotype and additional (topotypic) material are presented in Table <xref ref-type="table" rid="T1">1</xref>.</p><table-wrap id="T1" position="float" orientation="portrait"><label>Table 1.</label><caption><p>Morphometric measurements and meristic counts of <italic><tp:taxon-name><tp:taxon-name-part taxon-name-part-type="genus" reg="Enteromius">Enteromius</tp:taxon-name-part><tp:taxon-name-part taxon-name-part-type="species" reg="pallidus">pallidus</tp:taxon-name-part></tp:taxon-name></italic> neotype and additional material from Baakens River. Ranges of characters are presented first, followed by the mean and standard deviation in parentheses. Meristic characters are given in the range first, with the mode in parentheses.</p></caption><table id="TID0EHEAG" rules="all"><tbody><tr><th rowspan="2" colspan="1"/><th rowspan="1" colspan="2">
                    <italic><tp:taxon-name>
                        <tp:taxon-name-part taxon-name-part-type="genus" reg="Enteromius">Enteromius</tp:taxon-name-part>
                        <tp:taxon-name-part taxon-name-part-type="species" reg="pallidus">pallidus</tp:taxon-name-part>
                      </tp:taxon-name></italic>
                  </th></tr><tr><th rowspan="1" colspan="1">Neotype</th><th rowspan="1" colspan="1">Additional material</th></tr><tr><td rowspan="1" colspan="1">No. of specimens</td><td rowspan="1" colspan="1">n=1</td><td rowspan="1" colspan="1">n=46</td></tr><tr><td rowspan="1" colspan="3">Morphometrics (mm)</td></tr><tr><td rowspan="1" colspan="1">Standard length (<abbrev xmlns:xlink="http://www.w3.org/1999/xlink" xlink:title="standard length" id="ABBRID0ELCAG" xlink:type="simple">SL</abbrev>) (mm)</td><td rowspan="1" colspan="1">51.4</td><td rowspan="1" colspan="1">17.1–49.3 (26.8; 8.1)</td></tr><tr><td rowspan="1" colspan="1">Head length (HL) (mm)</td><td rowspan="1" colspan="1">9.4</td><td rowspan="1" colspan="1">3.8–10.7 (5.7; 1.6)</td></tr><tr><td rowspan="1" colspan="3">Percentage of <abbrev xmlns:xlink="http://www.w3.org/1999/xlink" xlink:title="standard length" id="ABBRID0EEDAG" xlink:type="simple">SL</abbrev> (%)</td></tr><tr><td rowspan="1" colspan="1">Head length</td><td rowspan="1" colspan="1">18.3</td><td rowspan="1" colspan="1">17.9–25.1 (21.5; 1.6)</td></tr><tr><td rowspan="1" colspan="1">Predorsal length</td><td rowspan="1" colspan="1">54.1</td><td rowspan="1" colspan="1">46.9–56.2 (53.1; 1.9)</td></tr><tr><td rowspan="1" colspan="1">Dorsal fin base</td><td rowspan="1" colspan="1">10.5</td><td rowspan="1" colspan="1">4.7–20.3 (10.6; 2.8)</td></tr><tr><td rowspan="1" colspan="1">Dorsal fin height</td><td rowspan="1" colspan="1">20.8</td><td rowspan="1" colspan="1">16.5–27.0 (21.3; 2.3)</td></tr><tr><td rowspan="1" colspan="1">Body depth</td><td rowspan="1" colspan="1">29.9</td><td rowspan="1" colspan="1">20.5–30.9 (26.2; 1.9)</td></tr><tr><td rowspan="1" colspan="1">Body width</td><td rowspan="1" colspan="1">16.9</td><td rowspan="1" colspan="1">7.3–20.4 (11.4; 2.5)</td></tr><tr><td rowspan="1" colspan="1">Caudal peduncle length</td><td rowspan="1" colspan="1">20.4</td><td rowspan="1" colspan="1">19.9–32.8 (27.8; 2.9)</td></tr><tr><td rowspan="1" colspan="1">Preanal length</td><td rowspan="1" colspan="1">69.2</td><td rowspan="1" colspan="1">59.8–73.7 (68.7; 2.9)</td></tr><tr><td rowspan="1" colspan="1">Prepelvic length</td><td rowspan="1" colspan="1">47.7</td><td rowspan="1" colspan="1">42.7–54.3 (49.2; 2.5)</td></tr><tr><td rowspan="1" colspan="1">Pelvic fin length</td><td rowspan="1" colspan="1">13.0</td><td rowspan="1" colspan="1">12.6–21.2 (16.1; 1.5)</td></tr><tr><td rowspan="1" colspan="1">Pectoral to pelvic fin length</td><td rowspan="1" colspan="1">22.8</td><td rowspan="1" colspan="1">16.3–28.2 (21.2; 2.5)</td></tr><tr><td rowspan="1" colspan="1">Pelvic to anal fin length</td><td rowspan="1" colspan="1">17.9</td><td rowspan="1" colspan="1">12.2–21.6 (17.3; 1.9)</td></tr><tr><td rowspan="1" colspan="1">Anal fin base</td><td rowspan="1" colspan="1">7.59</td><td rowspan="1" colspan="1">2.9–9.0 (6.3; 1.3)</td></tr><tr><td rowspan="1" colspan="3">Percentage of HL (%)</td></tr><tr><td rowspan="1" colspan="1">Head depth</td><td rowspan="1" colspan="1">105.3</td><td rowspan="1" colspan="1">75.5–109.0 (92.2; 7.5)</td></tr><tr><td rowspan="1" colspan="1">Snout length</td><td rowspan="1" colspan="1">31.9</td><td rowspan="1" colspan="1">20.0–44.4 (33.6; 5.5)</td></tr><tr><td rowspan="1" colspan="1">Orbit diameter</td><td rowspan="1" colspan="1">36.2</td><td rowspan="1" colspan="1">31.4–51.2 (40.5; 5.3)</td></tr><tr><td rowspan="1" colspan="1">Postorbital length</td><td rowspan="1" colspan="1">54.3</td><td rowspan="1" colspan="1">40.8–67.2 (55.2; 5.3)</td></tr><tr><td rowspan="1" colspan="1">Interorbital width</td><td rowspan="1" colspan="1">57.4</td><td rowspan="1" colspan="1">44.2–66.7 (55.7; 6.3)</td></tr><tr><td rowspan="1" colspan="1">Anterior barbel length</td><td rowspan="1" colspan="1">16.0</td><td rowspan="1" colspan="1">4.1–30.4 (15.7; 7.3)</td></tr><tr><td rowspan="1" colspan="1">Posterior barbel length</td><td rowspan="1" colspan="1">30.9</td><td rowspan="1" colspan="1">21.7–64.1 (37.5; 10.5)</td></tr><tr><td rowspan="1" colspan="3">Percentage of caudal peduncle length (%)</td></tr><tr><td rowspan="1" colspan="1">Caudal peduncle depth</td><td rowspan="1" colspan="1">13.2</td><td rowspan="1" colspan="1">10.1–15.0 (12.6; 1.0)</td></tr><tr><td rowspan="1" colspan="3">Meristics</td></tr><tr><td rowspan="1" colspan="1">Unbranched dorsal fin rays</td><td rowspan="1" colspan="1">3</td><td rowspan="1" colspan="1">3(3)</td></tr><tr><td rowspan="1" colspan="1">Branched dorsal fin rays</td><td rowspan="1" colspan="1">7</td><td rowspan="1" colspan="1">7 (7)</td></tr><tr><td rowspan="1" colspan="1">Unbranched anal fin rays</td><td rowspan="1" colspan="1">3</td><td rowspan="1" colspan="1">3 (3)</td></tr><tr><td rowspan="1" colspan="1">Branched anal fin rays</td><td rowspan="1" colspan="1">5</td><td rowspan="1" colspan="1">5 (5)</td></tr><tr><td rowspan="1" colspan="1">Unbranched pectoral fin rays</td><td rowspan="1" colspan="1">1</td><td rowspan="1" colspan="1">1 (1)</td></tr><tr><td rowspan="1" colspan="1">Branched pectoral fin rays</td><td rowspan="1" colspan="1">7</td><td rowspan="1" colspan="1">7 (7)</td></tr><tr><td rowspan="1" colspan="1">Unbranched pelvic fin rays</td><td rowspan="1" colspan="1">1</td><td rowspan="1" colspan="1">1 (1)</td></tr><tr><td rowspan="1" colspan="1">Branched pelvic fin rays</td><td rowspan="1" colspan="1">7</td><td rowspan="1" colspan="1">5–7 (5)</td></tr><tr><td rowspan="1" colspan="1">Unbranched caudal fin rays</td><td rowspan="1" colspan="1">2</td><td rowspan="1" colspan="1">2 (2)</td></tr><tr><td rowspan="1" colspan="1">Branched caudal fin rays</td><td rowspan="1" colspan="1">17</td><td rowspan="1" colspan="1">15–19 (17)</td></tr><tr><td rowspan="1" colspan="1">Lateral line scales</td><td rowspan="1" colspan="1">13</td><td rowspan="1" colspan="1">5–19 (9)</td></tr><tr><td rowspan="1" colspan="1">Number of scales in lateral series</td><td rowspan="1" colspan="1">31</td><td rowspan="1" colspan="1">23–30 (26)</td></tr><tr><td rowspan="1" colspan="1">Scales between lateral line and dorsal fin origin</td><td rowspan="1" colspan="1">4</td><td rowspan="1" colspan="1">3–5 (4)</td></tr><tr><td rowspan="1" colspan="1">Scales between lateral line and pelvic fin origin</td><td rowspan="1" colspan="1">2–3</td><td rowspan="1" colspan="1">2–5 (3)</td></tr><tr><td rowspan="1" colspan="1">Scales between lateral line and anal fin origin</td><td rowspan="1" colspan="1">2</td><td rowspan="1" colspan="1">2–3 (2)</td></tr><tr><td rowspan="1" colspan="1">Circumpeduncular scales</td><td rowspan="1" colspan="1">12</td><td rowspan="1" colspan="1">12 (12)</td></tr><tr><td rowspan="1" colspan="1">Predorsal scale rows</td><td rowspan="1" colspan="1">10</td><td rowspan="1" colspan="1">7–14 (10)</td></tr></tbody></table></table-wrap></tp:treatment-sec><tp:treatment-sec sec-type="description" id="SECID0EQPAG"><title>Neotype description</title><p>(Article 75.3.3.). (Fig. <xref ref-type="fig" rid="F3">3A, B</xref>). <italic>Body</italic> fusiform, moderately compressed laterally; with four visible, irregular spots above lateral line. <italic>Dorsal profile</italic> slightly convex from tip of snout to origin of dorsal fin; anterior-projection slightly pronounced; body depth greatest between dorsal fin and anal fin origin, tapering from posterior margin of dorsal fin base to base of caudal fin. <italic>Ventral profile</italic> slightly concave, curving downwards from operculum to origin of pelvic fin base, slightly tapering to posterior end of anal fin base, then slightly concave to caudal fin.</p><p><italic>Head</italic> relatively small and slightly projected; 0.2 times standard length, head length sub-equal to body depth. <italic>Eye</italic> relatively large and round; located dorsolaterally, closer to tip of snout than distal margin of operculum, interorbital space slightly convex. <italic>Snout</italic> rounded, shorter than post-orbital length; sub-equal or less than eye diameter; nuptial tubercles absent.</p><!--PageBreak --><!--PageBreak --><p><italic>Mouth</italic> inferior; upper jaw sub-equal to lower jaw. <italic>Lip</italic> simple and thin; lower lip unretracted. <italic>Two pairs of barbels</italic>; rostral (anterior) barbels minute, reaching past posterior end of nostril, 0.3 times length of eye diameter; <italic>maxillary</italic> (posterior) <italic>barbels</italic> 3.0 times longer than rostral barbels, reaching beyond vertical through middle of eye.</p><p><italic>Dorsal fin</italic> with 3 simple unbranched and 7 branched rays; distal margin almost straight; origin centered vertically with origin of pelvic fins. <italic>Pectoral fin</italic> with 1 simple unbranched and 7 branched rays; posterior edge gently rounded, not reaching pelvic fin origin. <italic>Pelvic fin</italic> with 1 simple unbranched and 5 branched rays; posterior edge gently rounded, almost reaching anus; origin midway between pectoral fin origin and anal fin origin. <italic>Anal fin</italic> with 3 unbranched and 5 branched rays; distal margin almost straight; origin inserted closer to origin of pelvic fin than base of caudal fin. <italic>Caudal fin</italic> bifurcate; with two pairs of 1 simple unbranched ray, 8 or 9 branched rays on each lobe.</p><p><italic>Scales</italic> moderately large, radiately striated. <italic>Lateral line</italic> incomplete, with 4–13 (mode 9) perforated scales, 23–31 (mode 26) lateral scale series; 3–5 (mode 4) scale rows between dorsal fin origin and lateral line; 2–5 (mode 3) scale rows between pelvic fin origin and lateral line; 2–3 (mode 2) scale rows between lateral line and anal fin origin; 12 circumpeduncular scale rows; 7–14 (mode 10) predorsal scale rows, embedded in skin, smaller than flank scales. Scales between posterior base of pectoral fins and anterior base of pelvic fins smaller than flank scales and embedded.</p></tp:treatment-sec><tp:treatment-sec sec-type="Coloration" id="SECID0EIRAG"><title>Coloration.</title><p>In life, the colour for both adult breeding males and females is deep greenish-brown with a golden sheen dorsally, golden-yellow laterally and silvery ventrally (Figs <xref ref-type="fig" rid="F3">3A, B</xref>; <xref ref-type="fig" rid="F4">4A, B</xref>). Fins are translucent-yellow. The neotype thus represents <italic><tp:taxon-name><tp:taxon-name-part taxon-name-part-type="genus" reg="Enteromius">E.</tp:taxon-name-part><tp:taxon-name-part taxon-name-part-type="species" reg="pallidus">pallidus</tp:taxon-name-part></tp:taxon-name></italic> sensu <xref ref-type="bibr" rid="B42">Smith (1841)</xref> based on the consistent similarities in colour pattern as defined in the original description (Art. 75.3.5). Juveniles appear brown laterally and silvery ventrally. Black spots are present above the lateral line, with juveniles and sub-adults having bold or more prominent spots in comparison to adults which tend to have fewer and often less conspicuous spots or blotches. All the juveniles and sub-adults examined (46 in total) had at least 3 bold spots above the lateral line (4C and 4D) on both sides (range 3–7 bold lateral spots). At least one bold spot is consistently found within the pre-dorsal region, pre-anal and caudal regions, a dark spot is always present on vertical through dorsal fin insertion and at the base of the caudal peduncle. Alcohol preserved specimens appear either plain silvery, or dusky grey dorsally and laterally and cream-yellowish ventrally (Figs <xref ref-type="fig" rid="F3">3B</xref>; <xref ref-type="fig" rid="F4">4B, D</xref>). The black spots become more prominent in preserved specimens. Black pigmentation at the anterior base of the anal fin is more prominent in juveniles and sub-adults compared to adults.</p></tp:treatment-sec><tp:treatment-sec sec-type="Reproduction" id="SECID0ENSAG"><title>Reproduction.</title><p>There have been no dedicated studies on the breeding biology of <italic><tp:taxon-name><tp:taxon-name-part taxon-name-part-type="genus" reg="Enteromius">E.</tp:taxon-name-part><tp:taxon-name-part taxon-name-part-type="species" reg="pallidus">pallidus</tp:taxon-name-part></tp:taxon-name></italic>, but spawning is likely to begin in summer (October – November) based on the general pattern of other congeners (<xref ref-type="bibr" rid="B10">Cambray and Bruton 1984</xref>; <xref ref-type="bibr" rid="B40">Skelton 2001</xref>), and other cyprinid minnows in the CFE (<xref ref-type="bibr" rid="B9">Cambray 1994</xref>). We have also observed presence of several gravid females and males with breeding coloration (prominent golden-yellowish sheen) during field surveys conducted during the summer period.</p><!--PageBreak --></tp:treatment-sec><tp:treatment-sec sec-type="distribution" id="SECID0ELTAG"><title>Distribution and habitat.</title><p><italic><tp:taxon-name><tp:taxon-name-part taxon-name-part-type="genus" reg="Enteromius">Enteromius</tp:taxon-name-part><tp:taxon-name-part taxon-name-part-type="species" reg="pallidus">pallidus</tp:taxon-name-part></tp:taxon-name></italic> is endemic to the eastern Cape Fold Ecoregion (CFE) of South Africa where it is distributed from the Krom to the Great Fish river system (Fig. <xref ref-type="fig" rid="F2">2</xref>). Rivers in this region are characterized by variable flow regimes, with mountain tributaries generally flowing throughout the year, while some main-stem sections of the rivers recede into a series of disconnected pools during the dry season (<xref ref-type="bibr" rid="B31">O’Keeffe and de Moor 1988</xref>). The species inhabits pools within both perennial and seasonal streams with clear or moderately turbid water as well as rocky to fine (silt and mud) substrates. The species often favours river sections with emergent aquatic vegetation and woody riparian vegetation.</p></tp:treatment-sec><tp:treatment-sec><!--Section generated to contain objects referenced in tp:taxon-treatment.--><fig id="F2" position="float" orientation="portrait"><label>Figure 2.</label><caption><p>Map of the African continent (<bold>A</bold>) showing the position of South Africa (<bold>B</bold>), and the distribution of <italic><tp:taxon-name><tp:taxon-name-part taxon-name-part-type="genus" reg="Enteromius">Enteromius</tp:taxon-name-part><tp:taxon-name-part taxon-name-part-type="species" reg="pallidus">pallidus</tp:taxon-name-part></tp:taxon-name></italic> in the eastern Cape Fold freshwater ecoregion (<bold>C</bold>). The Baakens River, which is the type locality of <italic><tp:taxon-name><tp:taxon-name-part taxon-name-part-type="genus" reg="Enteromius">E.</tp:taxon-name-part><tp:taxon-name-part taxon-name-part-type="species" reg="pallidus">pallidus</tp:taxon-name-part></tp:taxon-name></italic>, is now entirely contained within the city of Port Elizabeth (Nelson Mandela Metropolitan). Green dots represent sampling localities for the tissue samples that were used for the genetic study of <xref ref-type="bibr" rid="B14">Chakona et al. (2015)</xref>.</p></caption><graphic xmlns:xlink="http://www.w3.org/1999/xlink" xlink:href="zookeys-848-103-g002.jpg" position="float" orientation="portrait" xlink:type="simple" id="oo_302931.jpg"/></fig></tp:treatment-sec><ref-list><ref id="B5"><mixed-citation xmlns:xlink="http://www.w3.org/1999/xlink" xlink:type="simple"><person-group><name name-style="western"><surname>Bertin</surname><given-names>L</given-names></name><name name-style="western"><surname>Estève</surname><given-names>R</given-names></name></person-group> (<year>1948</year>) Catalogue des types de poissons du Muséum National d’Histoire Naturelle. 4e partie. Ostariophysaires (<tp:taxon-name><tp:taxon-name-part taxon-name-part-type="order">Cypriniformes</tp:taxon-name-part></tp:taxon-name>). Imp. Nationale, Paris. 4e partie: 1–117.</mixed-citation></ref><ref id="B2"><mixed-citation xmlns:xlink="http://www.w3.org/1999/xlink" xlink:type="simple"><person-group><name name-style="western"><surname>Barnard</surname><given-names>KH</given-names></name></person-group> (<year>1943</year>) <article-title>Revision of the indigenous freshwater fishes of the S.W. Cape Region.</article-title><source>Annals of the South African Museum</source><volume>36</volume>: <fpage>101</fpage>–<lpage>263</lpage>.</mixed-citation></ref><ref id="B29"><mixed-citation xmlns:xlink="http://www.w3.org/1999/xlink" xlink:type="simple"><person-group><name name-style="western"><surname>Lévêque</surname><given-names>C</given-names></name><name name-style="western"><surname>Daget</surname><given-names>J</given-names></name><name name-style="western"><surname>Gosse</surname><given-names>J-P</given-names></name><name name-style="western"><surname>Thys</surname><given-names>van den Audenaerde DFE</given-names></name></person-group> (<role>Eds</role>) (<year>1984</year>) Check-list of the freshwater fishes of Africa. CLOFFA. ORSTOM Paris, MARC Tervuren, 217–342. <ext-link xlink:type="simple" ext-link-type="doi" xlink:href="10.2307/1445588">https://doi.org/10.2307/1445588</ext-link></mixed-citation></ref><ref id="B39"><mixed-citation xmlns:xlink="http://www.w3.org/1999/xlink" xlink:type="simple"><person-group><name name-style="western"><surname>Skelton</surname><given-names>PH</given-names></name></person-group> (<year>1993</year>) A complete guide to the freshwater fishes of southern Africa. Southern Book Publishers, 388 pp.</mixed-citation></ref><ref id="B17"><mixed-citation xmlns:xlink="http://www.w3.org/1999/xlink" xlink:type="simple"><person-group><name name-style="western"><surname>Engelbrecht</surname><given-names>J</given-names></name><name name-style="western"><surname>van der Bank</surname><given-names>H</given-names></name></person-group> (<year>1996</year>) <article-title>Genetic relationships between seven species within the chubbyhead and goldie barb groups of minnows (<tp:taxon-name><tp:taxon-name-part taxon-name-part-type="class">Pisces</tp:taxon-name-part></tp:taxon-name>, <tp:taxon-name><tp:taxon-name-part taxon-name-part-type="family">Cyprinidae</tp:taxon-name-part></tp:taxon-name>).</article-title><source>Journal of African Zoology</source><volume>110</volume>: <fpage>381</fpage>–<lpage>396</lpage>.</mixed-citation></ref><ref id="B36"><mixed-citation xmlns:xlink="http://www.w3.org/1999/xlink" xlink:type="simple"><person-group><name name-style="western"><surname>Seegers</surname><given-names>L</given-names></name></person-group> (<year>1996</year>) The fishes of the Lake Rukwa drainage. Annales, Musée Royal de l’Afrique Centrale, Tervuren, Série in 8o, Sciences Zoologiques 278: 1–407.</mixed-citation></ref><ref id="B19"><mixed-citation xmlns:xlink="http://www.w3.org/1999/xlink" xlink:type="simple"><person-group><name name-style="western"><surname>Farm</surname><given-names>BP</given-names></name></person-group> (<year>2000</year>) New `<italic><tp:taxon-name><tp:taxon-name-part taxon-name-part-type="genus">Barbus</tp:taxon-name-part></tp:taxon-name></italic>’ (<tp:taxon-name><tp:taxon-name-part taxon-name-part-type="subclass">Teleostei</tp:taxon-name-part></tp:taxon-name>: <tp:taxon-name><tp:taxon-name-part taxon-name-part-type="family">Cyprinidae</tp:taxon-name-part></tp:taxon-name>) from Serengeti National Park, Tanzania. Copeia 4: 973–982. <ext-link xlink:type="simple" ext-link-type="doi" xlink:href="10.1643/0045-8511(2000)000[0973:nbtcfs]2.0.co;2">https://doi.org/10.1643/0045-8511(2000)000[0973:nbtcfs]2.0.co;2</ext-link></mixed-citation></ref><ref id="B40"><mixed-citation xmlns:xlink="http://www.w3.org/1999/xlink" xlink:type="simple"><person-group><name name-style="western"><surname>Skelton</surname><given-names>PH</given-names></name></person-group> (<year>2001</year>) <source>A complete guide to the freshwater fishes of southern Africa.</source><publisher-name>Struik Publishers</publisher-name>, <publisher-loc>Cape Town</publisher-loc>, <size units="page">395 pp</size>.</mixed-citation></ref><ref id="B30"><mixed-citation xmlns:xlink="http://www.w3.org/1999/xlink" xlink:type="simple"><person-group><name name-style="western"><surname>Muller</surname><given-names>C</given-names></name><name name-style="western"><surname>Weyl</surname><given-names>O</given-names></name><name name-style="western"><surname>Strydom</surname><given-names>N</given-names></name></person-group> (<year>2015</year>) <article-title>Introduction, establishment and spread of the Southern mouthbrooder <italic><tp:taxon-name><tp:taxon-name-part taxon-name-part-type="genus">Pseudocrenilabrus</tp:taxon-name-part><tp:taxon-name-part taxon-name-part-type="species">philander</tp:taxon-name-part></tp:taxon-name></italic> in the Baakens River, Eastern Cape, South Africa.</article-title><source>African Zoology</source><volume>50</volume>: <fpage>259</fpage>–<lpage>262</lpage>. <ext-link xlink:type="simple" ext-link-type="doi" xlink:href="10.1080/15627020.2015.1058187">https://doi.org/10.1080/15627020.2015.1058187</ext-link></mixed-citation></ref><ref id="B14"><mixed-citation xmlns:xlink="http://www.w3.org/1999/xlink" xlink:type="simple"><person-group><name name-style="western"><surname>Chakona</surname><given-names>A</given-names></name><name name-style="western"><surname>Malherbe</surname><given-names>WS</given-names></name><name name-style="western"><surname>Gouws</surname><given-names>G</given-names></name><name name-style="western"><surname>Swartz</surname><given-names>ER</given-names></name></person-group> (<year>2015</year>) <article-title>Deep genetic divergence between geographically isolated populations of the goldie barb (<italic><tp:taxon-name><tp:taxon-name-part taxon-name-part-type="genus">Barbus</tp:taxon-name-part><tp:taxon-name-part taxon-name-part-type="species">pallidus</tp:taxon-name-part></tp:taxon-name></italic>) in South Africa.</article-title><source>African Zoology</source><volume>50</volume>: <fpage>5</fpage>–<lpage>10</lpage>. <ext-link xlink:type="simple" ext-link-type="doi" xlink:href="10.1080/15627020.2015.1021164">https://doi.org/10.1080/15627020.2015.1021164</ext-link></mixed-citation></ref><ref id="B25"><mixed-citation xmlns:xlink="http://www.w3.org/1999/xlink" xlink:type="simple"><person-group><name name-style="western"><surname>Hayes</surname><given-names>MM</given-names></name><name name-style="western"><surname>Armbruster</surname><given-names>JW</given-names></name></person-group> (<year>2017</year>) <article-title>The taxonomy and relationships of the African small barbs (<tp:taxon-name><tp:taxon-name-part taxon-name-part-type="order">Cypriniformes</tp:taxon-name-part></tp:taxon-name>: <tp:taxon-name><tp:taxon-name-part taxon-name-part-type="family">Cyprinidae</tp:taxon-name-part></tp:taxon-name>).</article-title><source>Copeia</source><volume>105</volume>: <fpage>348</fpage>–<lpage>362</lpage>. <ext-link xlink:type="simple" ext-link-type="doi" xlink:href="10.1643/ci-15-348">https://doi.org/10.1643/ci-15-348</ext-link></mixed-citation></ref><ref id="B47"><mixed-citation xmlns:xlink="http://www.w3.org/1999/xlink" xlink:type="simple"><person-group><name name-style="western"><surname>Yang</surname><given-names>L</given-names></name><name name-style="western"><surname>Sado</surname><given-names>T</given-names></name><name name-style="western"><surname>Hirt</surname><given-names>MV</given-names></name><name name-style="western"><surname>Pasco-Viel</surname><given-names>E</given-names></name><name name-style="western"><surname>Arunachalam</surname><given-names>M</given-names></name><name name-style="western"><surname>Li</surname><given-names>J</given-names></name><name name-style="western"><surname>Wang</surname><given-names>X</given-names></name><name name-style="western"><surname>Freyhof</surname><given-names>J</given-names></name><name name-style="western"><surname>Saitoh</surname><given-names>K</given-names></name><name name-style="western"><surname>Simons</surname><given-names>AM</given-names></name><name name-style="western"><surname>Miya</surname><given-names>M</given-names></name><name name-style="western"><surname>He</surname><given-names>S</given-names></name><name name-style="western"><surname>Mayden</surname><given-names>RL</given-names></name></person-group> (<year>2015</year>) <article-title>Phylogeny and polyploidy: Resolving the classification of cyprinine fishes (<tp:taxon-name><tp:taxon-name-part taxon-name-part-type="subclass">Teleostei</tp:taxon-name-part></tp:taxon-name>: <tp:taxon-name><tp:taxon-name-part taxon-name-part-type="order">Cypriniformes</tp:taxon-name-part></tp:taxon-name>).</article-title><source>Molecular Phylogenetics and Evolution</source><volume>85</volume>: <fpage>97</fpage>–<lpage>116</lpage>. <ext-link xlink:type="simple" ext-link-type="doi" xlink:href="10.1016/j.ympev.2015.01.014">https://doi.org/10.1016/j.ympev.2015.01.014</ext-link></mixed-citation></ref><ref id="B33"><mixed-citation xmlns:xlink="http://www.w3.org/1999/xlink" xlink:type="simple"><person-group><name name-style="western"><surname>Ren</surname><given-names>Q</given-names></name><name name-style="western"><surname>Mayden</surname><given-names>RL</given-names></name></person-group> (<year>2016</year>) <article-title>Molecular phylogeny and biogeography of African diploid barbs, ‘<italic><tp:taxon-name><tp:taxon-name-part taxon-name-part-type="genus">Barbus</tp:taxon-name-part></tp:taxon-name></italic>’, and allies in Africa and Asia (<tp:taxon-name><tp:taxon-name-part taxon-name-part-type="subclass">Teleostei</tp:taxon-name-part></tp:taxon-name>: <tp:taxon-name><tp:taxon-name-part taxon-name-part-type="order">Cypriniformes</tp:taxon-name-part></tp:taxon-name>).</article-title><source>Zoologica Scripta</source><volume>45</volume>: <fpage>642</fpage>–<lpage>649</lpage>. <ext-link xlink:type="simple" ext-link-type="doi" xlink:href="10.1111/zsc.12177">https://doi.org/10.1111/zsc.12177</ext-link></mixed-citation></ref><ref id="B42"><mixed-citation xmlns:xlink="http://www.w3.org/1999/xlink" xlink:type="simple"><person-group><name name-style="western"><surname>Smith</surname><given-names>A</given-names></name></person-group> (<year>1838–1847</year>) <tp:taxon-name><tp:taxon-name-part taxon-name-part-type="class">Pisces</tp:taxon-name-part></tp:taxon-name>. In: Illustrations of the zoology of South Africa; consisting chiefly of figures and descriptions of the objects of natural history collected during an expedition into the interior of South Africa in 1834–36. v. 4: 77 unnumb. pp, accompanying Pls. 1–31. [Published in parts; see Barnard 1950 for dates of individual parts; fishes from 1838–1847. Bound is 1849.] <ext-link xlink:type="simple" ext-link-type="doi" xlink:href="10.5962/bhl.title.10567">https://doi.org/10.5962/bhl.title.10567</ext-link></mixed-citation></ref><ref id="B10"><mixed-citation xmlns:xlink="http://www.w3.org/1999/xlink" xlink:type="simple"><person-group><name name-style="western"><surname>Cambray</surname><given-names>JA</given-names></name><name name-style="western"><surname>Bruton</surname><given-names>MN</given-names></name></person-group> (<year>1984</year>) <article-title>The reproductive strategy of a barb, <italic><tp:taxon-name><tp:taxon-name-part taxon-name-part-type="genus">Barbus</tp:taxon-name-part><tp:taxon-name-part taxon-name-part-type="species">anoplus</tp:taxon-name-part></tp:taxon-name></italic> (<tp:taxon-name><tp:taxon-name-part taxon-name-part-type="class">Pisces</tp:taxon-name-part></tp:taxon-name>: <tp:taxon-name><tp:taxon-name-part taxon-name-part-type="family">Cyprinidae</tp:taxon-name-part></tp:taxon-name>), colonizing a man-made lake in South Africa.</article-title><source>Journal of Zoology</source><volume>204</volume>: <fpage>143</fpage>–<lpage>168</lpage>. <ext-link xlink:type="simple" ext-link-type="doi" xlink:href="10.1111/j.1469-7998.1984.tb02367.x">https://doi.org/10.1111/j.1469-7998.1984.tb02367.x</ext-link></mixed-citation></ref><ref id="B9"><mixed-citation xmlns:xlink="http://www.w3.org/1999/xlink" xlink:type="simple"><person-group><name name-style="western"><surname>Cambray</surname><given-names>JA</given-names></name></person-group> (<year>1994</year>) <article-title>Seasonal occurrence and distribution of nuptial tubercles in two African minnows, <italic><tp:taxon-name><tp:taxon-name-part taxon-name-part-type="genus">Pseudobarbus</tp:taxon-name-part><tp:taxon-name-part taxon-name-part-type="species">afer</tp:taxon-name-part></tp:taxon-name></italic> (Peters, 1864) inhabiting clear water, and <italic><tp:taxon-name><tp:taxon-name-part taxon-name-part-type="genus">Pseudobarbus</tp:taxon-name-part><tp:taxon-name-part taxon-name-part-type="species">asper</tp:taxon-name-part></tp:taxon-name></italic> (Boulenger, 1911) inhabiting turbid water (<tp:taxon-name><tp:taxon-name-part taxon-name-part-type="order">Cypriniformes</tp:taxon-name-part></tp:taxon-name>, <tp:taxon-name><tp:taxon-name-part taxon-name-part-type="family">Cyprinidae</tp:taxon-name-part></tp:taxon-name>).</article-title><source>Annals of the Cape Provincial Museums (Natural History)</source><volume>19</volume>: <fpage>149</fpage>–<lpage>170</lpage>. <ext-link xlink:type="simple" ext-link-type="doi" xlink:href="10.1007/978-94-011-0199-8_20">https://doi.org/10.1007/978-94-011-0199-8_20</ext-link></mixed-citation></ref><ref id="B31"><mixed-citation xmlns:xlink="http://www.w3.org/1999/xlink" xlink:type="simple"><person-group><name name-style="western"><surname>O’Keeffe</surname><given-names>JH</given-names></name><name name-style="western"><surname>de Moor</surname><given-names>FC</given-names></name></person-group> (<year>1988</year>) <article-title>Changes in the physio-chemistry and benthic invertebrates of the Great Fish river, South Africa, following an interbasin transfer of water.</article-title><source>Regulated Rivers: Research and Management</source><volume>2</volume>: <fpage>39</fpage>–<lpage>55</lpage>. <ext-link xlink:type="simple" ext-link-type="doi" xlink:href="10.1002/rrr.3450020105">https://doi.org/10.1002/rrr.3450020105</ext-link></mixed-citation></ref></ref-list></tp:taxon-treatment>
